# Supplementary material for: Quantifying the Transmission of Foot-and-Mouth Disease Virus in Cattle via a Contaminated Environment
Source: mBio. 2020 Aug 4;11(4):e00381-20. doi: 10.1128/mBio.00381-20 (PMC7407078; doi:10.1128/mBio.00381-20)
Supplement: DATA SET S1 [file mBio.00381-20-sd001.xlsx]

## Sheet: Notes
This file contains data on the environmental transmission of foot and mouth disease virus (FMDV) strain O UKG 34 in calves
Worksheet	Comments
RAW DATA
Note: these are the unprocessed data (both qPCR and virus isolation) from the experiments for all calves, air samples and environmental samples
Calves	data on detection of FMDV and FMDV RNA and on clinical signs in calves
	column headers indicate:
	expt - experiment number
	calfID - identifier for calf
	chal - challenge type
	1 - needle-inoculated (all experiments)
	2 - contact-exposure (all experiments)
	3 - environmental exposure, room contaminated by needle-inoculated calves
	4 - environmental exposure, room contaminated by contact-challenged calves (experiments 1 & 2) or by contact-challenged calves prior to clinical onset (experiments 3 & 4)
	5 - environmental exposure, room previously housing contact-challenged calves after clinical onset (experiments 3 & 4)
	day - day of experiment
	VI.blood - virus isolation from blood (log10 pfu/ml)
	VI.nasal - virus isolation from nasal swabs (log10 pfu/ml)
	VI.oral - virus isolation from oral swabs (log10 pfu/ml)
	qPCR.blood - level of viral RNA in blood (log10 TCID50 equivalents/ml)
	qPCR.nasal - level of viral RNA in nasal swabs (log10 TCID50 equivalents/ml)
	qPCR.oral - level of viral RNA in oral swabs (log10 TCID50 equivalents/ml)
	clin - clinical score for the calf
	scoring system - point awarded for each of the following (to a max score of 7): nasal secretions/drooling; lesion on mouth; lesion on nose; lesion on foot (1 point per foot)
AirSamples	data on detection of FMDV and FMDV RNA in air samples
	column headers indicate:
	expt - experiment number
	day - day of experiment
	room - room number (for experiment)
	taken - when was sample taken?
	0 - dirty room, empty
	1 - infected (pre-clinical) animals in room
	2 - clinical animals in room
	3 - clean animals in room (i.e. during environmental challenge)
	4 - dirty room being cleaned
	5 - clean room, just challenged animals
	VI - level of virus in sample (log10 pfu/ml)
	qPCR - level of viral RNA in sample (log10 TCID50 equivalents/ml)
EnviroSamples	data on detection of FMDV and FMDV RNA in environmental samples
	column headers indicate:
	expt - experiment number
	day - day of experiment
	room - room number (for experiment)
	type - sample type (1-floor, 2-wall, 3-trough, 4-faeces)
	VI - level of virus in sample (log10 pfu/ml)
	qPCR - level of viral RNA in sample (log10 TCID50 equivalents/ml)
ENVIRONMENTAL TRANSMISSION
Note: these are the data as used in the analysis; worksheets (both names and formats) correspond to variables as used in Matlab implementation of the model (see Text S1)
tObs	day of experiment
tEC	day of experiment on which each environmental exposure took place
chalOut	outcome of each challenge (0-no transmission; 1-transmission)
	rows are
	1-2: room 1 & 2 (expt 1); 3-4: room 1 & 2 (expt 2); 5-7: rooms 1, 2 & 3 (expt 3); 8-10: rooms 1, 2, & 3 (expt 4)
tC	day of experiment when each calf used to contaminate a room was challenged
	rows are
	1-2: needle-inoculated donors in expt 1
	3-4: contact-exposed donors in expt 1
	5-6: needle-inoculated donors in expt 2
	7-8: contact-exposed donors in expt 2
	9-10: needle-inoculated donors in expt 3
	11-12: contact-exposed donors in expt 3
	13-14: needle-inoculated donors in expt 4
	15-16: contact-exposed donors in expt 4
N	virus isolation data (log10 pfu/ml) for nasal swabs from calves used to contaminate the rooms
O	virus isolation data (log10 pfu/ml) for oral swabs from calves used to contaminate the rooms
	rows are day of experiment (as in tObs); columns are donor animals (as in tC)
	"NaN" indicates no data
E	virus isolation data from environmental samples
	columns are:
	1 - room ID (as in tEC and chalOut)
	2 - day of experiment
	3 - sample type (1-floor, 2-wall, 3-trough, 4-faeces)
	4 - log10 pfu/ml
VIRAL RNA DECAY RATES
Note: data in format used in OpenBUGS code (see Text S1)
Survival_qPCR	data on survival of viral RNA in environmental samples
	columns are:
	1 - experiment number
	2 - day of experiment
	3 - room number (for experiment)
	4 - sample type (1-floor, 2-wall, 3-trough, 4-faeces)
	5 - log10 TCID50 equivalents/ml
	6 - log10 TCID50 equivalents/ml (with observations below detection threshold marked NA)

## Sheet: Calves
expt	calfID	chal	day	VI.blood	VI.nasal	VI.oral	qPCR.blood	qPCR.nasal	qPCR.oral	clin
1	8177	1	0	0	0	0	0	0	0	0
1	8177	1	1	1.57	2.15	2.15	2.27	3.26	4.14	1
1	8177	1	2	1.83	2.92	2.9	4.03	5.94	6.58	1
1	8177	1	3	0	1.1	0	4.32	5.37	6.48	1
1	8178	1	0	0	0	0	0	0	0	0
1	8178	1	1	1.78	0	1.81	0	0	5.45	1
1	8178	1	2	0	2.99	3	5.16	5.56	7.99	3
1	8178	1	3	0	1.1	0	5.33	6.75	3.72	3
1	8179	2	0	0	0	0	0	0	0	0
1	8179	2	2	0	0.7	0	0	2.44	3.04	0
1	8179	2	3	0	0	0.88	0	2.88	3.32	0
1	8179	2	4	0	0	0	3.61	2.88	5.36	0
1	8179	2	5	0	0	2.18	4.69	3.79	6.61	1
1	8179	2	6	0	0	0	3.93	4.23	5.7	1
1	8179	2	7	0	0	0	0	2.85	5.98	3
1	8179	2	8	0	0	0	0	3.57	5.14	1
1	8180	2	0	0	0	0	0	0	0	0
1	8180	2	2	0	0	0	0	2.9	3.31	0
1	8180	2	3	0	0	1.83	1.99	2.66	6.09	0
1	8180	2	4	0	0	0	0	2.47	5.48	0
1	8180	2	5	0	0	2.51	6.22	5.16	7.3	1
1	8180	2	6	0	1.98	0	5.79	7.13	6.16	1
1	8180	2	7	0	0	0	1.27	4.58	5.35	1
1	8180	2	8	0	0	0	0	2.03	5.17	1
1	8181	3	0	0	0	0	0	0	0	0
1	8181	3	4	0	0	0	3.79	4.31	2.47	0
1	8181	3	5	0	0	0	0	0	0.87	0
1	8181	3	6	0	0	0	0	0	2.08	0
1	8181	3	7	0	0	0	0	1.65	2.89	0
1	8181	3	8	0	0	0	2.93	3.09	4.76	1
1	8182	3	0	0	0	0	0	0	0	0
1	8182	3	4	0	0	0	4.38	0	2.16	0
1	8182	3	5	0	0	0	3.03	0	6.81	0
1	8182	3	6	0	0	0	4.96	4.32	5.85	0
1	8182	3	7	0	0	0	4.28	4.52	6.76	3
1	8182	3	8	0	0	0	3.71	5.11	6.76	6
1	8183	4	5	0	0	0	0	0	0	0
1	8183	4	9	0	0	0	0	0	0	0
1	8183	4	10	0	0	0	0	0	0	0
1	8183	4	11	0	0	NA	0	0	NA	1
1	8183	4	12	0	0	0	0	0	0	0
1	8183	4	13	0	0	0	0	0	0	0
1	8183	4	14	0	0	0	0	0	0	0
1	8183	4	15	0	0	0	0	0	2.56	0
1	8183	4	16	0	0	0	0	0	1.36	0
1	8183	4	17	0	0	0	0	0	0	0
1	8183	4	18	0	0	0	0	0	0	0
1	8183	4	19	0	0	0	0	0	0	0
1	8183	4	20	0	0	0	0	0	0	0
1	8183	4	21	0	0	0	0	0	0	0
1	8183	4	22	0	0	0	0	0	0	0
1	8183	4	23	0	0	0	0	0	0	0
1	8184	4	5	0	0	0	0	0	0	0
1	8184	4	9	0	0	0	0	0	0	0
1	8184	4	10	0	0	0	0	0	0	0
1	8184	4	11	0	0	NA	0	0	NA	0
1	8184	4	12	0	0	0	0	0	0	0
1	8184	4	13	0	0	0	0	0	0	0
1	8184	4	14	0	0	0	0	0	0	1
1	8184	4	15	0	0	0	0	0	0	0
1	8184	4	16	0	0	0	0	0	0	0
1	8184	4	17	0	0	0	0	0	0	0
1	8184	4	18	0	0	0	0	1	0	0
1	8184	4	19	0	0	0	0	0	0	0
1	8184	4	20	0	0	0	0	0	0	0
1	8184	4	21	0	0	0	0	0	0	0
1	8184	4	22	0	0	0	0	0	0	0
1	8184	4	23	0	0	0	0	0	0	0
2	9100	1	0	0	0	0	0	0	0	0
2	9100	1	1	0	0	1.74	5.79	4.7	6.21	1
2	9100	1	2	0	0	2.19	6.27	7.2	7.11	2
2	9100	1	3	0	0	1.24	5.65	5.76	6.41	3
2	9101	1	0	0	0	0	0	0	0	0
2	9101	1	1	0	0	5.15	5.92	5.19	8.94	1
2	9101	1	2	0	0	3.31	5.86	6.46	8.56	2
2	9101	1	3	0	1.24	1.35	5.44	5.75	6.47	3
2	9102	2	0	0	0	0	0	0	0	0
2	9102	2	2	0	0	0	0	2.06	3.06	0
2	9102	2	3	0	0	0	1.31	2.51	3.01	0
2	9102	2	4	0	0	0	2.83	1.73	3.8	0
2	9102	2	5	0	0	3.74	5.72	4.11	7.26	1
2	9102	2	6	0	2.35	3.16	5.38	5.2	7.06	2
2	9102	2	7	0	1.83	2.93	3.12	4.59	6.23	2
2	9102	2	8	0	1.1	1.7	1.24	2.78	5.47	1
2	9103	2	0	0	0	0	0	0	0	0
2	9103	2	2	0	0	0	0	2.33	3.37	0
2	9103	2	3	0	0	0	0.99	2.82	3.42	0
2	9103	2	4	0	0	0	2.78	1.65	3.1	0
2	9103	2	5	0	2.74	3.76	5.16	6.58	7.14	1
2	9103	2	6	2.18	0	2.44	5.91	5.3	8.9	2
2	9103	2	7	0	2	2.68	3.51	6.13	6.51	2
2	9103	2	8	0	1.24	0	0	4.21	5.34	1
2	9104	3	0	0	0	0	0	0	0	0
2	9104	3	4	0	0	0	1.73	1.32	2.84	0
2	9104	3	5	0	1.81	2.7	3.29	2.68	6.35	0
2	9104	3	6	0	0	3.28	5.47	3.56	6.55	1
2	9104	3	7	0	0	3.29	5.32	4.76	6.32	1
2	9104	3	8	0	0	3.18	2.55	4.49	6.68	2
2	9105	3	0	0	0	0	0	0	0	0
2	9105	3	4	0	0	0	2.39	1.91	2.16	0
2	9105	3	5	0	0	0	4.06	1.82	5.35	0
2	9105	3	6	0	3.22	3.6	6.46	6.76	7.08	2
2	9105	3	7	0	0	2.8	6.35	5.63	6.74	2
2	9105	3	8	0	0	3.39	2.9	3.91	6.45	2
2	9106	4	7	0	0	0	0	0	0	0
2	9106	4	9	0	0	0	0	1.41	2.04	0
2	9106	4	10	0	0	0	0	0	0.26	0
2	9106	4	11	0	0	0	0	0	0	0
2	9106	4	12	0	0	0	0	2.52	2.49	0
2	9106	4	13	0	0	0	0	2.37	3.37	0
2	9106	4	14	0	0	0	3.61	1.78	3.21	0
2	9106	4	15	1.44	2.99	3.31	5.72	6.18	6.79	NA
2	9107	4	7	0	0	0	0	0	0	0
2	9107	4	9	0	0	1.51	0	0.9	2.18	0
2	9107	4	10	0	0	0	1.27	0	1.26	0
2	9107	4	11	2.18	0	0	4.94	4.29	5.2	0
2	9107	4	12	3.01	0	3.14	6.58	5.12	6.31	4
2	9107	4	13	1.72	0	0	6.16	5.01	5.8	4
2	9107	4	14	0	0	0	2.71	4	5.31	6
2	9107	4	15	0	0	0	2.03	3.07	3.62	NA
3	4901	1	0	0	0	0	0	0	0	0
3	4901	1	1	0	2.54	2.3	6.07	4.63	5.31	2
3	4901	1	2	0	3.24	2.05	6.83	6.9	6.13	4
3	4901	1	3	0	3	3.09	5.25	6.3	5.65	5
3	4884	1	0	0	0	0	0	0	0	NA
3	4884	1	1	0	1.1	3.04	6.23	2.54	5.93	NA
3	4884	1	2	0	3.2	3.37	7.03	6.84	6.46	NA
3	4884	1	3	0	2.95	3.19	5.37	6.82	6.39	NA
3	2688	2	0	0	0	0	0	0	0	0
3	2688	2	2	0	0	0	0	0	0	0
3	2688	2	3	0	0.7	0	4.2	3.74	3.89	0
3	2688	2	4	0	3.27	4.35	6.24	5.45	6.24	0
3	2688	2	5	0	3.14	3.15	7.05	5.67	7.68	4
3	2688	2	6	0	2.1	1.99	5.53	5.24	5.68	6
3	2688	2	7	0	0.7	1	4.98	4.11	4.35	6
3	2688	2	8	0	0.7	0.88	0	5.33	4.49	7
3	3895	2	0	0	0	0	0	0	0	0
3	3895	2	2	0	0	0	0	0	0	0
3	3895	2	3	0	0	0	0	2.87	3.06	0
3	3895	2	4	0	1.6	0	0	3.25	3.3	0
3	3895	2	5	0	0.88	2.03	1.41	3.23	4.05	0
3	3895	2	6	0	0.88	0	4.05	2.6	3.49	0
3	3895	2	7	0	1.3	3.36	5.76	3.79	6.73	5
3	3895	2	8	0	3.15	2.8	6.47	6.41	6.21	7
3	4900	3	0	0	0	0	0	0	0	0
3	4900	3	4	0	0	0	0	0	0	0
3	4900	3	5	0	0.7	0	1.42	1.69	0	0
3	4900	3	6	0	0	0	0	0	0	0
3	4900	3	7	0	0	0	0	2.02	4.65	1
3	4900	3	8	0	0	0.4	0	0	3.35	1
3	4900	3	9	0	0	0	0	0	1.61	0
3	4900	3	10	0	0	0	0	0	0	0
3	4900	3	11	0	0	0	3.12	0	5.98	0
3	4900	3	12	0	0	0	0	2.16	2.26	0
3	4900	3	13	0	0	0	0	0	0	0
3	4900	3	14	0	0	0	0	0	0	0
3	4900	3	15	0	0	0	0	0.95	0	0
3	4900	3	16	0	0	0	0	0	0	0
3	4900	3	17	0	0	0	0	0	0	0
3	4900	3	18	0	0	0	0	3.28	2.34	0
3	4881	3	0	0	0	0	0	0	0	0
3	4881	3	4	0	0	0	0	0	0	0
3	4881	3	5	0	0.88	0	0	1.88	0	0
3	4881	3	6	0	0	0	1.72	0	0	0
3	4881	3	7	0	0	0	3.01	0	3.49	0
3	4881	3	8	0	0	1	0	0	4.66	0
3	4881	3	9	0	0	0	0	1.55	1.78	0
3	4881	3	10	0	0	0	0	5.05	3.57	0
3	4881	3	11	0	0	0	2.91	0	0	0
3	4881	3	12	0	0	0	0	0	0	0
3	4881	3	13	0	0	0	0	0	0	0
3	4881	3	14	0	0	0	0	0	0	0
3	4881	3	15	0	0	0	1	0.03	0	0
3	4881	3	16	0	0	0	0	0	0	0
3	4881	3	17	0	0	0	0	0	0	0
3	4881	3	18	0	0	0	0	2.39	2.86	0
3	4896	4	0	0	0	0	0	0	0	0
3	4896	4	5	0	0	0	0	1.73	0	0
3	4896	4	6	0	0.7	0	0	2.38	0	1
3	4896	4	7	0	0	0.7	2.69	0	3.91	0
3	4896	4	8	0	0	0	1.98	0	1.42	1
3	4896	4	9	0	0	0.7	2.95	0	3.65	0
3	4896	4	10	0	2	3.21	5.24	6.08	6.31	0
3	4896	4	11	0	1.98	0	5.45	4.9	0	3
3	4893	4	0	0	0	0	0	0	0	0
3	4893	4	5	0	0	0	2.58	2.69	0	0
3	4893	4	6	0	0.7	0	0	2.46	2.27	0
3	4893	4	7	0	0	0.7	3.18	0	3.9	1
3	4893	4	8	0	0	0	0	0	1.57	0
3	4893	4	9	0	0	0	3.37	0	0	0
3	4893	4	10	0	0	1.1	4.69	4.11	3.09	0
3	4893	4	11	0	1.85	2.65	0	5.29	6.72	1
3	3902	5	0	0	0	0	0	0	0	NA
3	3902	5	8	0	0	0	0	0	0	NA
3	3902	5	9	0	0	0	0	2.45	2.57	NA
3	3902	5	10	0	0	0	2.65	0	3.5	NA
3	3902	5	11	0	0	0	0	0	0	NA
3	3902	5	12	0	0	0	0	0	0	NA
3	3902	5	13	0	0	0	1.58	0.45	0	NA
3	3902	5	14	0	0	0	3.53	0	0	NA
3	3902	5	15	0	0	0	0	2.35	0	NA
3	3902	5	16	0	0	0	0	2.35	0	NA
3	3902	5	17	0	0	0	2.28	0	0	NA
3	3902	5	18	0	0	0	0	2.55	0	NA
3	4889	5	0	0	0	0	0	0	0	0
3	4889	5	8	0	0	0	1.21	0	0	0
3	4889	5	9	0	0	0	0	2.48	2.82	1
3	4889	5	10	0	0	0	0	2.53	4.58	0
3	4889	5	11	0	0.88	0	6.07	5.29	0	0
3	4889	5	12	0	0	0	0	0	0	0
3	4889	5	13	0	0	0	0	0	0	0
3	4889	5	14	0	0	0	0	0	1.54	0
3	4889	5	15	0	0	0	0	1.27	0	0
3	4889	5	16	0	0	0	0	0	1.08	0
3	4889	5	17	0	0	0	4.53	0	0	0
3	4889	5	18	0	2.08	3.32	5.45	5.68	6.01	2
4	4959	1	0	0	0	0	0	0	0	0
4	4959	1	1	0	1.8	3.86	5.54	2.96	7.13	3
4	4959	1	2	0	3.2	2.98	5.43	5.44	5.78	5
4	4959	1	3	0	2.83	2.3	4.83	5.05	5.71	6
4	4963	1	0	0	0	0	0	0	0	0
4	4963	1	1	0	0.88	4.12	5.36	2.94	6.41	2
4	4963	1	2	0	3.89	3.65	5.62	5.34	6.01	5
4	4963	1	3	0	2.94	2.74	5.58	5.27	5.57	7
4	4943	2	0	0	0	0	0	0	0	0
4	4943	2	2	0	0	0	0	4.81	1.46	0
4	4943	2	3	0	0	0	0	0	2.1	0
4	4943	2	4	0	0	0.88	2.5	0	1.57	0
4	4943	2	5	0	1.88	3.97	6.28	3.25	6.11	1
4	4943	2	6	0	2.25	3.17	6.74	4.95	5.79	3
4	4943	2	7	0	1.61	1.96	4.73	4.22	4.74	6
4	4943	2	8	0	0	1.36	3.38	4.85	4.2	7
4	4943	2	9	0	0	1.35	1.57	3.51	3.1	7
4	4938	2	0	0	0	0	0	0	0	0
4	4938	2	2	0	0	0	0	0	0	0
4	4938	2	3	0	0	0	0	2.43	2.98	0
4	4938	2	4	0	0	2.13	2.12	3.78	2.48	0
4	4938	2	5	0	1.18	2.7	4.09	2.8	4.39	0
4	4938	2	6	0	2.21	2.88	5.77	4.04	4.75	1
4	4938	2	7	0	3.1	2.54	5.26	5.13	5.07	3
4	4938	2	8	0	0	1.1	3.43	4.38	4.45	6
4	4938	2	9	0	0	1.18	0	3.98	5.12	7
4	4965	3	0	0	0	0	0	0	0	0
4	4965	3	5	0	0.88	0	0	2.94	1.84	0
4	4965	3	6	0	0.7	0	1.81	4.16	0	0
4	4965	3	7	0	0	0	2.88	0	1.47	0
4	4965	3	8	0	0	0	0	1.85	0	0
4	4965	3	9	0	0	0	0	0	0	0
4	4965	3	10	0	0	0	0	0	0	0
4	4965	3	11	0	0	0	0	0	1.35	0
4	4965	3	12	0	0	0	0	0	0	0
4	4965	3	13	0	0	0	0	0	0	0
4	4965	3	14	0	0	0	0	1.53	1.72	0
4	4965	3	15	0	0	0	0.27	0	1.5	0
4	4965	3	16	0	0	0	0	0	0	0
4	4965	3	17	0	0	0	0	0	0	0
4	4965	3	18	0	0	0	0	0	0	0
4	4956	3	0	0	0	0	0	0	0	0
4	4956	3	5	0	1.51	0	0	5.12	0	0
4	4956	3	6	0	0	0	0	5.65	0	0
4	4956	3	7	0	0	0	3.93	0	1.66	0
4	4956	3	8	0	0	0.7	0	0	2.06	0
4	4956	3	9	0	0	0	0	0	0	0
4	4956	3	10	0	0	0	0	0	0	0
4	4956	3	11	0	0	0	0	0	0	0
4	4956	3	12	0	0	0	0	0	0	0
4	4956	3	13	0	0	0.4	0	0	2.25	0
4	4956	3	14	0	0	0.4	1.58	0	2.25	0
4	4956	3	15	0	0	0	0	0	0	0
4	4956	3	16	0	0	0	0	0	0	0
4	4956	3	17	0	0	0	0.55	0	0	0
4	4956	3	18	0	0	0	0	0	0	0
4	4946	4	0	0	0	0	0	0	0	0
4	4946	4	6	0	0	0	0	5.5	0	0
4	4946	4	7	0	0	0	4.25	2.26	1.25	0
4	4946	4	8	0	1.99	2.81	5.93	3.7	5.98	5
4	4968	4	0	0	0	0	0	0	0	0
4	4968	4	6	0	0	0	2.4	5.82	1.69	0
4	4968	4	7	0	0	0	1.68	0	0	0
4	4968	4	8	0	0	0	0	1.58	0	0
4	4961	5	0	0	0	0	0	0	0	0
4	4961	5	9	0	0	0	0	0	0	0
4	4961	5	10	0	0	0	0	0	0	0
4	4961	5	11	0	1.1	0	0	2.91	0	0
4	4955	5	0	0	0	0	0	0	0	0
4	4955	5	9	0	0	0	0	0	0	0
4	4955	5	10	0	0	0	4.26	0	1.94	0
4	4955	5	11	0	0	3.35	5.79	0	6.4	3

## Sheet: AirSamples
expt	day	room	taken	VI	qPCR
1	3	1	2	1.3	2.9
1	3	1	2	0	2.16
1	3	1	2	0	2.27
1	3	1	2	0	2.29
1	3	1	3	0	1.91
1	3	1	3	1.18	1.6
1	3	1	3	0	1.24
1	3	1	3	0	0
1	3	1	3	1.4	0
1	3	1	3	0	0
1	3	1	3	0	0
1	3	1	3	0	0.94
1	4	1	3	0	1.95
1	4	1	3	0	0.92
1	4	1	3	0	0
1	4	1	3	0	1.53
1	4	1	4	0	3.25
1	4	1	5	0	0
1	4	1	5	0	0
1	5	2	1	0	1.95
1	5	2	1	0	1.87
1	6	2	1	0	2.24
1	6	2	1	0	2.27
1	7	2	1	0	2.37
1	7	2	1	0	2.3
1	8	2	2	0	1.95
1	8	2	2	0	1.76
1	8	2	2	0	2.17
1	8	2	2	0	1.79
1	8	2	3	0	0.77
1	8	2	3	0	0.35
1	8	2	3	0	0.59
1	8	2	3	0	0.59
1	8	2	3	0	1.32
1	8	2	3	0	0
1	8	2	3	0	0.21
1	8	2	3	0	0
1	9	2	3	0	1.75
1	9	2	3	0	1.36
1	9	2	3	0	1.59
1	9	2	3	0	0
1	10	2	3	0	0
1	10	2	3	0	0
2	3	1	2	1.35	3.14
2	3	1	2	1.44	3.54
2	3	1	2	0	3.1
2	3	1	2	0	3.04
2	3	1	3	0	2.48
2	3	1	3	0	2.31
2	3	1	3	0	2.2
2	3	1	3	0	2.3
2	3	1	3	0	1.94
2	3	1	3	0	1.94
2	3	1	3	0	1.45
2	3	1	3	0	2.15
2	4	1	3	0	1.97
2	4	1	3	0	1.57
2	4	1	3	0	1.55
2	4	1	3	0	1.88
2	4	1	5	0	0
2	4	1	5	0	0
2	5	2	1	0	1.31
2	5	2	1	0	2.13
2	6	2	1	0	3.84
2	6	2	1	0	3.99
2	7	2	2	0	3.43
2	7	2	2	0	3.42
2	8	2	2	1.44	1.94
2	8	2	2	1.54	2.02
2	8	2	2	1.35	2.72
2	8	2	2	1.54	3.18
2	8	2	3	1.74	1.57
2	8	2	3	0	1.84
2	8	2	3	0	1.35
2	8	2	3	0	1.28
2	8	2	3	0	1.12
2	8	2	3	0	1.76
2	8	2	3	0	1.47
2	8	2	3	0	1.62
2	9	2	3	0	1.7
2	9	2	3	0	2.14
2	9	2	3	0	1.61
2	9	2	3	0.4	1.75
3	2	1	2	0	3.49
3	2	1	2	0	3.76
3	2	1	2	0	4.12
3	2	1	2	1.54	4.34
3	2	1	2	0.7	3.35
3	2	1	2	0.4	3.28
3	3	1	2	0	3.9
3	3	1	2	0	3.98
3	3	1	2	0	3.84
3	3	1	2	0	3.89
3	3	1	0	0	2.96
3	3	1	0	0	2.27
3	4	1	3	0	2.19
3	4	1	3	0	1.39
3	4	2	1	0	2.14
3	4	2	1	0	2.36
3	4	2	1	0	1.42
3	4	2	1	0	0
3	4	2	1	0	0
3	4	2	1	0	0
3	5	1	3	0	2.12
3	5	1	3	0	0
3	5	1	0	0	0
3	5	1	0	0	0
3	5	2	1	0	2.97
3	5	2	1	0	3.62
3	5	2	3	0	2.33
3	5	2	3	0	0
3	5	2	3	0	0
3	5	2	3	0	3.42
3	6	2	3	0	5.06
3	6	2	3	0	2.81
3	6	2	0	0	3
3	6	2	0	0	2.9
3	8	3	2	0	3.6
3	8	3	2	0	3.93
3	8	3	0	0	1.53
3	8	3	0	0	0
3	8	3	3	0	2.51
3	8	3	3	0	2.05
3	9	3	3	0	2.5
3	9	3	3	0	2.43
3	9	3	3	0	4.35
3	9	3	3	0	2.37
3	9	3	0	0	3.21
3	9	3	0	0	0
4	1	1	1	0.4	1.74
4	1	1	1	1	2.2
4	2	1	2	0	1.7
4	2	1	2	0.4	2.48
4	2	1	2	0	2.73
4	2	1	2	0.4	2.96
4	2	1	2	0	3.02
4	2	1	2	0	2.61
4	3	1	2	0	2.43
4	3	1	2	0	2.63
4	3	1	2	0	2.76
4	3	1	2	0	2.65
4	3	1	0	0	0
4	3	1	0	0	0
4	4	1	0	0	0
4	4	1	0	0	0
4	4	1	3	0	1.24
4	4	1	3	0	1.76
4	4	1	3	0	1.76
4	4	1	3	0	1.77
4	4	2	1	0	1.84
4	4	2	1	0	1.87
4	4	2	1	0	1.53
4	4	2	1	0	0
4	5	1	3	0	4.66
4	5	1	3	0	5.26
4	5	1	0	0	0
4	5	1	0	0	0
4	5	2	1	0	2.3
4	5	2	1	0	2.58
4	5	2	1	1.18	2.85
4	5	2	1	1.48	3.74
4	5	2	1	0	2.45
4	5	2	1	0	1.91
4	6	2	2	0	3.88
4	6	2	2	0	2.79
4	6	2	3	0	3.44
4	6	2	3	0	3.18
4	7	2	3	0	2.2
4	7	2	3	0	1.82
4	7	2	0	0	1.41
4	7	2	0	0	1.67
4	8	3	2	0	2.17
4	8	3	2	0	2.55
4	8	3	2	0	2.65
4	8	3	2	0	2.71
4	9	3	2	0	2.08
4	9	3	2	0	1.78
4	9	3	0	0	1.43
4	9	3	0	0	1.7
4	9	3	3	0	2.34
4	9	3	3	0	2.02
4	10	3	3	0	0
4	10	3	0	0	0
4	10	3	0	0	0

## Sheet: EnviroSamples
expt	day	room	type	VI	qPCR
1	3	1	2	1.18	3.68
1	3	1	2	1.44	4.7
1	3	1	2	1.72	2.76
1	3	1	2	1.78	4.7
1	4	1	2	1.54	2.93
1	4	1	2	1	3.43
1	4	1	2	1.24	0
1	4	1	2	1.18	0
1	3	1	1	0	4.83
1	3	1	1	0.7	4.24
1	3	1	1	1.35	4.18
1	3	1	1	0	4.37
1	3	1	1	1	4.74
1	3	1	1	0	4.96
1	3	1	1	2.05	4.86
1	3	1	1	0	4.67
1	3	1	1	1.44	4.76
1	3	1	1	1.57	4.97
1	4	1	1	2.02	4.16
1	4	1	1	1.94	4.4
1	4	1	1	1.7	3.92
1	4	1	1	1.24	4.41
1	4	1	1	1.54	0
1	4	1	1	0	0
1	4	1	1	0	0
1	4	1	1	0	0
1	4	1	1	0	0
1	4	1	1	0	0
1	3	1	4	1.7	4.8
1	3	1	4	2.05	4.86
1	3	1	4	1.76	0
1	3	1	4	1.63	4.89
1	3	1	4	1.1	4.14
1	3	1	4	0.88	5.09
1	3	1	4	0	5.03
1	3	1	4	0	4.77
1	3	1	4	2.05	5.14
1	3	1	4	1.9	2.52
1	4	1	4	1.57	4.41
1	4	1	4	1.35	3.5
1	4	1	4	1.18	4.8
1	4	1	4	0.4	4.76
1	4	1	4	1.24	4.41
1	3	1	3	1.18	0
1	4	1	3	1.3	3.69
1	4	1	3	1.24	0
1	8	2	2	0	2.26
1	8	2	2	0	2.43
1	8	2	1	1.65	3.58
1	8	2	1	0	3.26
1	8	2	1	1.68	3.66
1	8	2	1	0	3.31
1	8	2	1	2.04	3.53
1	8	2	4	0	0
1	8	2	4	0	1.75
1	8	2	4	0	3.62
1	8	2	4	0	3.37
1	8	2	4	1.24	3.9
1	8	2	3	0	2.89
1	8	2	2	0	1.63
1	8	2	2	0	2.57
1	8	2	3	0	2.48
1	8	2	1	0	3.13
1	8	2	1	1.3	3.3
1	8	2	1	1.54	3.35
1	8	2	1	1.51	3.05
1	8	2	1	1.76	3.44
1	8	2	4	0	3.97
1	8	2	4	0	3.47
1	8	2	4	1.3	3.97
1	8	2	4	1.1	4.05
1	8	2	4	1.18	3.84
1	9	2	2	0	3.04
1	9	2	2	0	2.69
1	9	2	1	1.3	3.41
1	9	2	1	0	3.15
1	9	2	1	0	3.37
1	9	2	1	0	3.41
1	9	2	1	0	3.2
1	9	2	4	0	3.76
1	9	2	4	0	3.68
1	9	2	4	0	3.42
1	9	2	4	1.51	3.65
1	9	2	4	1.35	3.41
1	9	2	3	0	2.77
1	10	2	2	0	2.89
1	10	2	2	0	2.34
1	10	2	1	0	3.09
1	10	2	1	0	3.32
1	10	2	1	0	3.32
1	10	2	1	0	2.96
1	10	2	1	0	3.1
1	10	2	4	0	3.56
1	10	2	4	0	3.53
1	10	2	4	0	3.61
1	10	2	4	0	3.43
1	10	2	4	0	3.37
1	10	2	3	0	2.35
1	11	2	2	0	2.09
1	11	2	2	0	2.15
1	11	2	1	0	3.08
1	11	2	1	0	2.87
1	11	2	1	0	3.29
1	11	2	1	0	3.02
1	11	2	1	0	3.04
1	11	2	4	0	3.63
1	11	2	4	0	3.77
1	11	2	4	0	3.73
1	11	2	4	0	3.35
1	11	2	4	0	3.84
1	11	2	3	0	2.64
1	12	2	2	0	2.25
1	12	2	2	0	3.14
1	12	2	1	0	3.06
1	12	2	1	0	3.03
1	12	2	1	0	3.14
1	12	2	1	0	3.28
1	12	2	1	0	3.4
1	12	2	4	0	3.5
1	12	2	4	0	3.41
1	12	2	4	0	3.74
1	12	2	4	0	3.75
1	12	2	4	0	3.63
1	12	2	3	0	1.7
1	14	2	2	0	2.21
1	14	2	2	0	3.8
1	14	2	1	0	2.98
1	14	2	1	0	2.98
1	14	2	1	0	2.83
1	14	2	1	0	2.79
1	14	2	1	0	2.86
1	14	2	4	0	3.7
1	14	2	4	0	3.73
1	14	2	4	0	3.8
1	14	2	4	0	3.41
1	14	2	4	0	3.81
1	14	2	3	0	0
1	15	2	2	0	2.43
1	15	2	2	0	2.42
1	15	2	1	0	2.88
1	15	2	1	0	3.13
1	15	2	1	0	2.87
1	15	2	1	0	2.9
1	15	2	1	0	1.79
1	15	2	4	0	3.69
1	15	2	4	0	2.98
1	15	2	4	0	3.04
1	15	2	4	0	3.28
1	15	2	4	0	3.73
1	15	2	3	0	2.41
1	16	2	2	0	1.45
1	16	2	2	0	2.26
1	16	2	1	0	2.28
1	16	2	1	0	1.81
1	16	2	1	0	1.6
1	16	2	1	0	1.67
1	16	2	1	0	1.58
1	16	2	3	0	2.34
1	17	2	2	0	1.73
1	17	2	2	0	1.48
1	17	2	1	0	2.19
1	17	2	1	0	2.39
1	17	2	1	0	1.69
1	17	2	1	0	1.57
1	17	2	1	0	0.79
1	17	2	3	0	2.05
1	18	2	2	0	1.47
1	18	2	2	0	0.53
1	18	2	1	0	1.5
1	18	2	1	0	1.5
1	18	2	1	0	1.31
1	18	2	1	0	1.77
1	18	2	1	0	1.75
1	18	2	3	0	1.62
2	3	1	2	0	3.62
2	3	1	2	0	3.45
2	3	1	2	0	3.33
2	3	1	2	0	3.35
2	3	1	1	0	0
2	3	1	1	1.97	2.94
2	3	1	1	2.03	3.77
2	3	1	1	0	0
2	3	1	1	0	0
2	3	1	1	0	0
2	3	1	1	0	0
2	3	1	1	0	0
2	3	1	1	1.93	3.64
2	3	1	1	0	0
2	3	1	4	0	0
2	3	1	4	1.83	4.26
2	3	1	4	1.78	3.25
2	3	1	4	0	0
2	3	1	4	0	0
2	3	1	3	1.74	3.58
2	3	1	3	1.97	3.18
2	4	1	2	1.63	3.63
2	4	1	2	0	3.41
2	4	1	2	0	1.07
2	4	1	2	0	0
2	4	1	1	0	0
2	4	1	1	0	0
2	4	1	1	0	0
2	4	1	1	2.2	3.54
2	4	1	1	1.74	2.67
2	4	1	4	1	3.62
2	4	1	4	0	3.91
2	4	1	4	0	0
2	4	1	4	1	2.2
2	4	1	4	0	4.41
2	4	1	3	1.4	3.97
2	4	1	3	0	0
2	4	1	1	0	1.16
2	4	1	1	0	0.99
2	4	1	1	0	0
2	4	1	1	0	0
2	4	1	1	0	0
2	8	2	2	0	4.03
2	8	2	2	1.7	3.47
2	8	2	2	1.35	3.6
2	8	2	2	0	3.13
2	8	2	1	0	-0.05
2	8	2	1	0	0
2	8	2	1	0	0
2	8	2	1	0	-0.51
2	8	2	1	0	0
2	8	2	1	0	0
2	8	2	1	1.78	3.39
2	8	2	1	0	0
2	8	2	1	0	0
2	8	2	1	0	0
2	8	2	4	0	3.68
2	8	2	4	0	3.86
2	8	2	4	0	0
2	8	2	4	0	0
2	8	2	4	0	0
2	8	2	4	1.35	3.77
2	8	2	4	0	3.83
2	8	2	4	0	0
2	8	2	4	0	3.45
2	8	2	4	1.51	2.17
2	8	2	3	0	3.27
2	8	2	3	0	3.75
2	9	2	2	0.4	2.74
2	9	2	2	0	2.83
2	9	1	2	0	3.19
2	9	1	2	0	2.54
2	9	2	1	0	3.29
2	9	2	1	1	3.28
2	9	2	1	1.4	3.42
2	9	2	1	1.35	3.12
2	9	2	1	0	2.99
2	9	1	1	1.63	4.46
2	9	1	1	1.72	4.58
2	9	1	1	2.04	4.72
2	9	1	1	2.21	4.74
2	9	1	1	0	5.07
2	9	2	4	0	3.66
2	9	2	4	0	3.4
2	9	2	4	0	3.89
2	9	2	4	0	3.73
2	9	2	4	0.88	4.38
2	9	1	4	0.88	5.81
2	9	1	4	0	4.66
2	9	1	4	0	4.9
2	9	1	4	1.24	6.01
2	9	1	4	1.1	3.91
2	9	2	3	1.51	2.93
2	9	1	3	1.68	4.1
2	10	2	2	1.94	2.6
2	10	2	2	1.1	3.6
2	10	1	2	0	3.58
2	10	1	2	0	2.8
2	10	2	1	1.15	2.99
2	10	2	1	0	3.4
2	10	2	1	1.6	3.16
2	10	2	1	0	3.01
2	10	2	1	1.54	3.15
2	10	1	1	0	3.81
2	10	1	1	1.81	4
2	10	1	1	1.35	4.05
2	10	1	1	0.7	4.31
2	10	1	1	1.57	4.08
2	10	2	4	1	4.17
2	10	2	4	0	0
2	10	2	4	0	3.44
2	10	2	4	0	3.57
2	10	2	4	0	3.64
2	10	1	4	1.8	5.11
2	10	1	4	1.65	4.88
2	10	1	4	1.1	5.64
2	10	1	4	0	2.98
2	10	1	4	0.88	4.91
2	10	2	3	0.88	2.45
2	10	1	3	1.1	4.29
2	11	2	2	0	3.5
2	11	2	2	0	3.54
2	11	1	2	0	2.81
2	11	1	2	0	4.38
2	11	2	1	1.24	3.37
2	11	2	1	0	2.63
2	11	2	1	0	1.97
2	11	2	1	1.51	2.96
2	11	2	1	0	2.86
2	11	1	1	1.81	4.09
2	11	1	1	1.54	4.34
2	11	1	1	1.3	2.84
2	11	1	1	1.24	3.92
2	11	1	1	1.44	4.52
2	11	2	4	1	4
2	11	2	4	0.88	4.05
2	11	2	4	0	3.92
2	11	2	4	0.88	3.84
2	11	2	4	0	4.12
2	11	1	4	0.7	3.93
2	11	1	4	1.1	5.28
2	11	1	4	0	4.96
2	11	1	4	1.18	4.93
2	11	1	4	0	5.43
2	11	2	3	0	2.62
2	11	1	3	0	4.12
2	12	2	2	0	3.18
2	12	2	2	0	3.16
2	12	1	2	1.1	3.05
2	12	1	2	0	3.62
2	12	2	1	0	3.6
2	12	2	1	1.95	3.36
2	12	2	1	1.8	1.35
2	12	2	1	0	0
2	12	2	1	0	3.23
2	12	1	1	0	4.18
2	12	1	1	1.57	4.38
2	12	1	1	0	3.81
2	12	1	1	1	3.93
2	12	1	1	0	4.19
2	12	2	4	1.24	4.26
2	12	2	4	0.88	3.75
2	12	2	4	1.18	3.65
2	12	2	4	0	1.5
2	12	2	4	0	0
2	12	1	4	0	0
2	12	1	4	1.18	0
2	12	1	4	1.48	0
2	12	1	4	1.18	2.4
2	12	1	4	0	0
2	12	2	3	0	2.84
2	12	1	3	1.48	4.75
2	14	2	2	0	3.83
2	14	2	2	0	3.25
2	14	1	2	0	3.44
2	14	1	2	0	3.81
2	14	2	1	0	1.83
2	14	2	1	1.3	3.1
2	14	2	1	0	3.01
2	14	2	1	0	2.93
2	14	2	1	0	3.37
2	14	1	1	0	3.86
2	14	1	1	1	5.52
2	14	1	1	1.4	3.09
2	14	1	1	0	4.21
2	14	1	1	0	4.4
2	14	2	4	0.7	3.86
2	14	2	4	0	0
2	14	2	4	0	0
2	14	2	4	0.7	2.67
2	14	2	4	1	2.6
2	14	1	4	0	0
2	14	1	4	0.88	4.06
2	14	1	4	0	0
2	14	1	4	0	0
2	14	1	4	1.4	3.26
2	14	2	3	0	2.89
2	14	1	3	0	3.87
2	15	2	2	0	3.22
2	15	2	2	0	3.04
2	15	1	2	0	3.2
2	15	1	2	0	3.28
2	15	2	1	0	1.68
2	15	2	1	0	2.54
2	15	2	1	0	2.92
2	15	2	1	0	2.69
2	15	2	1	0	2.56
2	15	1	1	0	3.94
2	15	1	1	0	4.55
2	15	1	1	0	5.22
2	15	1	1	0	4.69
2	15	1	1	0	4.44
2	15	2	4	0	0
2	15	2	4	0	3.53
2	15	2	4	0	0
2	15	2	4	0	0
2	15	2	4	0	0
2	15	1	4	0	0
2	15	1	4	0	0
2	15	1	4	0	0
2	15	1	4	0	0
2	15	1	4	0	0
2	15	2	3	0	3.92
2	15	1	3	0	4.35
2	16	2	2	0	2.67
2	16	2	2	0	2.2
2	16	1	2	0	3.07
2	16	1	2	0	2.52
2	16	2	1	0	2.05
2	16	2	1	0	2.08
2	16	2	1	0	2.69
2	16	2	1	0	3.02
2	16	2	1	0	1.84
2	16	1	1	0	3.33
2	16	1	1	0	3.36
2	16	1	1	0	0
2	16	1	1	0	2.65
2	16	1	1	0	3.21
2	16	2	4	0	2.35
2	16	2	4	0	2.82
2	16	2	4	0	3.47
2	16	2	4	0	3.53
2	16	2	4	0	4.26
2	16	1	4	0	0
2	16	1	4	0	0
2	16	1	4	0	3.41
2	16	1	4	0	1.38
2	16	1	4	0	4.92
2	16	2	3	0	2.27
2	16	1	3	0	3.78
3	2	1	2	0	0
3	2	1	2	1.48	3.98
3	2	1	2	1	3.48
3	2	1	2	1.4	3.03
3	2	1	2	0.88	1.85
3	2	1	1	0	0
3	2	1	1	1.97	6.69
3	2	1	1	1.88	6.79
3	2	1	1	0	0
3	2	1	1	0	0
3	2	1	4	1.3	3.69
3	2	1	4	0	4.25
3	2	1	4	1.7	5.5
3	2	1	4	0	1.3
3	2	1	4	1.6	5.41
3	2	1	3	1.18	4.92
3	2	1	3	1.85	4.71
3	3	1	2	0.88	3.5
3	3	1	2	0.4	2.86
3	3	1	2	1.24	3.39
3	3	1	2	1.24	3.57
3	3	1	2	1	3.08
3	3	1	1	1.51	5.11
3	3	1	1	1.44	4.28
3	3	1	1	1.6	4.61
3	3	1	1	0	0
3	3	1	1	0	0
3	3	1	4	1.88	6.09
3	3	1	4	0	0
3	3	1	4	0	0
3	3	1	4	0	0
3	3	1	4	0	0
3	3	1	3	1.35	4.51
3	3	1	3	1.7	4.6
3	4	1	2	0.88	3.73
3	4	1	2	1	3.56
3	4	1	2	1.18	3.28
3	4	1	2	0	2.8
3	4	1	2	1.1	2.04
3	4	1	1	1.99	4.41
3	4	1	1	1.98	3.99
3	4	1	1	1.85	3.88
3	4	1	1	1	3.99
3	4	1	1	0	0
3	4	1	4	1.92	5.57
3	4	1	4	1.99	5.24
3	4	1	4	1.72	2.38
3	4	1	4	1.51	2.25
3	4	1	4	1.24	4.97
3	4	1	3	1.65	3.4
3	4	1	3	1.94	5.53
3	4	2	2	0	0
3	4	2	2	0.7	1.41
3	4	2	2	0	1.5
3	4	2	2	0	2.42
3	4	2	2	0	2.9
3	4	2	1	0	0
3	4	2	1	0	0
3	4	2	1	0	0
3	4	2	1	1.24	2.91
3	4	2	1	0	0
3	4	2	4	0	0
3	4	2	4	1.57	2.16
3	4	2	4	1.68	1.83
3	4	2	4	0	0
3	4	2	4	0	0
3	4	2	3	1.51	2.61
3	4	2	3	1	3.76
3	5	1	2	1	2.58
3	5	1	2	0.88	2.7
3	5	1	2	0	2.04
3	5	1	2	0	1.78
3	5	1	2	0	1.83
3	5	1	1	0	0
3	5	1	1	0	0
3	5	1	1	0	0
3	5	1	1	0	0
3	5	1	1	0	0
3	5	1	4	0.88	2.51
3	5	1	4	0	3.93
3	5	1	4	1.68	3.01
3	5	1	4	1.51	2.18
3	5	1	4	1.68	5.05
3	5	1	3	0.7	2.64
3	5	1	3	0	3.66
3	5	2	2	1	3.51
3	5	2	2	1.1	3.03
3	5	2	2	0	3.11
3	5	2	2	0	3.59
3	5	2	2	0	4.29
3	5	2	1	0	0
3	5	2	1	0	0
3	5	2	1	0	0
3	5	2	1	0	0
3	5	2	1	0	0
3	5	2	4	0	0
3	5	2	4	1.35	3.24
3	5	2	4	1.18	2.91
3	5	2	4	1.3	1.73
3	5	2	4	1.72	4.72
3	5	2	3	1.24	3.77
3	5	2	3	1.1	3.74
3	6	1	2	0	1.78
3	6	1	2	0	2.53
3	6	1	2	0	2.34
3	6	1	2	0	3.32
3	6	1	2	0	2.81
3	6	1	1	0	3.39
3	6	1	1	1	2.71
3	6	1	1	1.3	3.3
3	6	1	1	1.24	2.11
3	6	1	1	0	2.96
3	6	1	4	0	0
3	6	1	4	1.1	3.59
3	6	1	4	1.4	3.38
3	6	1	4	0.88	3.7
3	6	1	4	0.88	3.35
3	6	1	3	0	3.03
3	6	1	3	0	1.9
3	6	2	2	0	4.43
3	6	2	2	0	4.59
3	6	2	2	0	4.79
3	6	2	2	0	4.8
3	6	2	2	0	2.99
3	6	2	1	1.1	2.18
3	6	2	1	0	0
3	6	2	1	1.6	4
3	6	2	1	1.3	3.73
3	6	2	1	1.18	4.58
3	6	2	4	0	0
3	6	2	4	0.88	4.01
3	6	2	4	1.3	4.39
3	6	2	4	0	0
3	6	2	4	1.7	4.03
3	6	2	3	1.63	3.45
3	6	2	3	0.7	3.66
3	7	1	2	0	2.87
3	7	1	2	0.88	3.6
3	7	1	2	0	4.1
3	7	1	2	0.88	4.1
3	7	1	2	0	3.46
3	7	1	1	0	4.08
3	7	1	1	0	3.05
3	7	1	1	0.4	3.07
3	7	1	1	0.7	3.29
3	7	1	1	0.7	3.69
3	7	1	4	1.18	3.92
3	7	1	4	0.4	3.54
3	7	1	4	1.57	4.15
3	7	1	4	1.24	4.14
3	7	1	4	1.54	4.19
3	7	1	3	1.18	3.06
3	7	1	3	1.1	2.46
3	7	2	2	0	0
3	7	2	2	1.35	2.43
3	7	2	2	1.18	3.17
3	7	2	2	1	2.78
3	7	2	2	0	3.45
3	7	2	1	0	3.78
3	7	2	1	1.35	3.92
3	7	2	1	0.4	2.76
3	7	2	1	1.57	3.29
3	7	2	1	1.24	3.56
3	7	2	4	0.4	2.98
3	7	2	4	1.44	4.04
3	7	2	4	1.68	4.1
3	7	2	4	1.68	3.16
3	7	2	4	1.51	3.65
3	7	2	3	0	3.65
3	7	2	3	0	3.65
3	8	1	2	0	2.71
3	8	1	2	0	2.97
3	8	1	2	0	2.07
3	8	1	2	0	2.27
3	8	1	2	0	1.98
3	8	1	1	0	3.02
3	8	1	1	0	2.08
3	8	1	1	0	3.07
3	8	1	1	0	2.45
3	8	1	1	0	3.14
3	8	1	4	1.1	2.3
3	8	1	4	1	2.88
3	8	1	4	1.35	3.78
3	8	1	4	1.57	3.69
3	8	1	4	0	3.97
3	8	1	3	0.4	1.6
3	8	1	3	0	2.02
3	8	2	2	0	1.61
3	8	2	2	0	0
3	8	2	2	0	2.09
3	8	2	2	0	0
3	8	2	2	0	0
3	8	2	1	0	2.53
3	8	2	1	0	1.51
3	8	2	1	0	2.47
3	8	2	1	0	2.1
3	8	2	1	0	2.78
3	8	2	4	1.24	2.79
3	8	2	4	0	2.45
3	8	2	4	0.4	2.62
3	8	2	4	0	2.99
3	8	2	4	0.4	3.85
3	8	2	3	0	2.12
3	8	2	3	0	1.22
3	8	3	2	0	3.76
3	8	3	2	0	3.42
3	8	3	2	0.7	4.22
3	8	3	2	0	3.6
3	8	3	2	0	3.8
3	8	3	1	1.24	3.52
3	8	3	1	1.74	3.42
3	8	3	1	0.88	4.15
3	8	3	1	2.04	4.57
3	8	3	1	1.97	3.52
3	8	3	4	1.7	2.3
3	8	3	4	1.24	4.57
3	8	3	4	1.48	5.1
3	8	3	4	1.48	4.41
3	8	3	4	2.57	6.32
3	8	3	3	0	3.55
3	8	3	3	1.54	4.63
3	9	1	2	0	3.14
3	9	1	2	0	1.64
3	9	1	2	0	2.89
3	9	1	2	0	0
3	9	1	2	0	2.3
3	9	1	1	0	3.3
3	9	1	1	0	2.56
3	9	1	1	0	3.42
3	9	1	1	0	3.2
3	9	1	1	0	2.82
3	9	1	4	1.1	2.82
3	9	1	4	1.48	4.18
3	9	1	4	0	1.89
3	9	1	4	1.44	2.52
3	9	1	4	0.88	2.53
3	9	1	3	0	2.44
3	9	1	3	0	2.02
3	9	2	2	0	1.57
3	9	2	2	0	0
3	9	2	2	0	0
3	9	2	2	0	1.68
3	9	2	2	0	0
3	9	2	1	0	2.04
3	9	2	1	0	2.69
3	9	2	1	0	1.87
3	9	2	1	1.24	2.54
3	9	2	1	0	2.93
3	9	2	4	1.51	3.65
3	9	2	4	1.57	3.2
3	9	2	4	1.1	3.01
3	9	2	4	1.18	3.34
3	9	2	4	0.7	2.32
3	9	2	3	0	2.87
3	9	2	3	0	1.64
3	9	3	2	0	3.61
3	9	3	2	0	3.85
3	9	3	2	0	3.68
3	9	3	2	0	3.21
3	9	3	2	0	3.06
3	9	3	1	1.78	3.3
3	9	3	1	0	0
3	9	3	1	0	0
3	9	3	1	1.63	3.32
3	9	3	1	0	0
3	9	3	4	2.15	4.63
3	9	3	4	2.57	3.41
3	9	3	4	2.17	3.54
3	9	3	4	2.51	3.39
3	9	3	4	2.41	5.27
3	9	3	3	0	3.71
3	9	3	3	0	3.5
3	10	1	2	0	2.59
3	10	1	2	0	2.22
3	10	1	2	0	3.24
3	10	1	2	0	3.4
3	10	1	2	0	2.76
3	10	1	1	0	3.93
3	10	1	1	0	3.51
3	10	1	1	0	3.48
3	10	1	1	0	2.77
3	10	1	1	0	3.1
3	10	1	4	0	5.11
3	10	1	4	0	3.41
3	10	1	4	0	2.96
3	10	1	4	0	2.75
3	10	1	4	1.76	2.99
3	10	1	3	0	2.58
3	10	1	3	0	3.89
3	10	2	2	0	2.49
3	10	2	2	0	0
3	10	2	2	0	0
3	10	2	2	0	0
3	10	2	2	0	2.33
3	10	2	1	0	2.2
3	10	2	1	0	1.91
3	10	2	1	0	2.89
3	10	2	1	0	3.12
3	10	2	1	0	0
3	10	2	4	0	4.45
3	10	2	4	0	4.53
3	10	2	4	0	3.32
3	10	2	4	0	0
3	10	2	4	0	2.43
3	10	2	3	0	3.66
3	10	2	3	0	2.69
3	10	3	2	0	0
3	10	3	2	0	2.35
3	10	3	2	0	2.87
3	10	3	2	0	0
3	10	3	2	0	3.53
3	10	3	1	0	3.51
3	10	3	1	0	0
3	10	3	1	0	0
3	10	3	1	0	0
3	10	3	1	1.1	3.97
3	10	3	4	2.16	3.13
3	10	3	4	0	3.91
3	10	3	4	1.35	4.85
3	10	3	4	2.07	3.93
3	10	3	4	0.88	5.14
3	10	3	3	0	3.42
3	10	3	3	0	3.63
3	11	1	2	0	3.04
3	11	1	2	0	3.03
3	11	1	2	0	3.32
3	11	1	2	0	3.34
3	11	1	2	0	0
3	11	1	1	0	3.85
3	11	1	1	0	3.56
3	11	1	1	0	3.5
3	11	1	1	0	3.73
3	11	1	1	0	3.5
3	11	1	4	0	3.74
3	11	1	4	1.35	2.77
3	11	1	4	1.1	3.15
3	11	1	4	0	0
3	11	1	4	1.44	2.79
3	11	1	3	0	0
3	11	1	3	0	3.11
3	11	2	2	0	0
3	11	2	2	0	3.06
3	11	2	2	0	0
3	11	2	2	0	2.9
3	11	2	2	0	3.15
3	11	2	1	1.3	3.35
3	11	2	1	1	3.51
3	11	2	1	0	3.31
3	11	2	1	0	3.62
3	11	2	1	1.3	3.27
3	11	2	4	1.65	3.17
3	11	2	4	1.7	2.91
3	11	2	4	0	0
3	11	2	4	0	0
3	11	2	4	1.81	2.87
3	11	2	3	0	3.8
3	11	2	3	0.88	3.76
3	11	3	2	1.1	3.56
3	11	3	2	0.88	3.11
3	11	3	2	0	2.5
3	11	3	2	0	2.67
3	11	3	2	0	2.25
3	11	3	1	1.44	3.8
3	11	3	1	0	0
3	11	3	1	0	0
3	11	3	1	0	0
3	11	3	1	1.4	3.04
3	11	3	4	1.8	4.41
3	11	3	4	0	0
3	11	3	4	0	0
3	11	3	4	1.86	2.73
3	11	3	4	0	0
3	11	3	3	0.4	3.08
3	11	3	3	1.24	3.08
3	12	1	2	0.88	2.78
3	12	1	2	1	3.12
3	12	1	2	0	3.37
3	12	1	2	0	2.84
3	12	1	2	0	2.62
3	12	1	1	0	2.98
3	12	1	1	0	3.25
3	12	1	1	0	0
3	12	1	1	0	3.64
3	12	1	1	0	3.01
3	12	1	4	0	2.72
3	12	1	4	1.1	2.61
3	12	1	4	1.24	3.17
3	12	1	4	1.4	2.37
3	12	1	4	0	0
3	12	1	3	0.88	3.23
3	12	1	3	0	0
3	12	2	2	1.1	2.13
3	12	2	2	0.88	2.65
3	12	2	2	1	2.35
3	12	2	2	0	0
3	12	2	2	0	2.38
3	12	2	1	1.1	2.29
3	12	2	1	0.88	3.2
3	12	2	1	0	0
3	12	2	1	0.4	3.06
3	12	2	1	0.88	3.16
3	12	2	4	0	0
3	12	2	4	0	0
3	12	2	4	0	0
3	12	2	4	1.44	2.23
3	12	2	4	1.57	2.5
3	12	2	3	1.24	3.16
3	12	2	3	1	3.38
3	12	3	2	0	3.39
3	12	3	2	0	2.53
3	12	3	2	0	2.17
3	12	3	2	0	2.13
3	12	3	2	0	2.15
3	12	3	1	0	2.04
3	12	3	1	0	4.04
3	12	3	1	0	4.06
3	12	3	1	0	0
3	12	3	1	0	0
3	12	3	4	0	0.9
3	12	3	4	0	0
3	12	3	4	1	4.76
3	12	3	4	1.24	3.31
3	12	3	4	0	0.34
3	12	3	3	0	3.84
3	12	3	3	0	2.4
3	13	2	2	0	2.62
3	13	2	2	0	2.58
3	13	2	2	0	0
3	13	2	2	0	1.89
3	13	2	2	0	2.54
3	13	2	1	0	2.96
3	13	2	1	0	3.05
3	13	2	1	0	3.41
3	13	2	1	0	0
3	13	2	1	0	3.48
3	13	2	4	0.88	2.89
3	13	2	4	0	0
3	13	2	4	0	0
3	13	2	4	0.7	1.87
3	13	2	4	0	0
3	13	2	3	0	2.68
3	13	2	3	0	3.46
3	13	3	2	0	2.52
3	13	3	2	0	0
3	13	3	2	0	2.52
3	13	3	2	0	2.08
3	13	3	2	0	2.52
3	13	3	1	0	3.77
3	13	3	1	0	3.77
3	13	3	1	0	4.42
3	13	3	1	0	2.3
3	13	3	1	1	3.52
3	13	3	4	1.35	3.58
3	13	3	4	0	0
3	13	3	4	1.35	2.62
3	13	3	4	0	0
3	13	3	4	0	0
3	13	3	3	0	3.67
3	13	3	3	0.7	3.69
3	14	3	2	0	2.62
3	14	3	2	0	2.37
3	14	3	2	0.4	2.39
3	14	3	2	0	2.85
3	14	3	2	0	4.93
3	14	3	1	0	3.74
3	14	3	1	0	3.2
3	14	3	1	0	3.47
3	14	3	1	0.88	2.61
3	14	3	1	0	3.14
3	14	3	4	0.88	3.81
3	14	3	4	0	0
3	14	3	4	0.7	3.05
3	14	3	4	0	2.9
3	14	3	4	0	0
3	14	3	3	0	3.71
3	14	3	3	0	3.58
3	15	3	2	0	3.78
3	15	3	2	0	2.94
3	15	3	2	0	3.1
3	15	3	2	0	3.82
3	15	3	2	0	0
3	15	3	1	0	3.21
3	15	3	1	0	2.65
3	15	3	1	0	2.45
3	15	3	1	0	2.18
3	15	3	1	0	3.05
3	15	3	4	0	3.08
3	15	3	4	0	0
3	15	3	4	0.7	2.08
3	15	3	4	0	4.08
3	15	3	4	1.51	2.77
3	15	3	3	0	2.4
3	15	3	3	0.4	1.93
3	16	3	2	0	0
3	16	3	2	0	2.03
3	16	3	2	0	0
3	16	3	2	0	0
3	16	3	2	0	0
3	16	3	1	0	1.89
3	16	3	1	0	1.82
3	16	3	1	0	1.92
3	16	3	1	0	0
3	16	3	1	0	2.23
3	16	3	4	0	3.92
3	16	3	4	0	2.96
3	16	3	4	0	3.54
3	16	3	4	0	3.24
3	16	3	4	0	2.89
3	16	3	3	0	2.28
3	16	3	3	0	1.88
4	2	1	2	0	2.05
4	2	1	2	0	1.6
4	2	1	2	0	3.83
4	2	1	2	0	1.46
4	2	1	2	0	2.29
4	2	1	1	0	1.53
4	2	1	1	0	0
4	2	1	1	2	3.31
4	2	1	1	0.7	2.69
4	2	1	1	0	0
4	2	1	4	0	2.88
4	2	1	4	1.68	2.84
4	2	1	4	1.1	3.3
4	2	1	4	1.44	3.73
4	2	1	4	1.92	3.89
4	2	1	3	3.51	4.11
4	2	1	3	0	0
4	3	1	2	0	3.02
4	3	1	2	0	2.84
4	3	1	2	0	2.45
4	3	1	2	0	2.82
4	3	1	2	0	3.26
4	3	1	1	1.7	2.96
4	3	1	1	0	0
4	3	1	1	0	0
4	3	1	1	0	0
4	3	1	1	1.76	3.51
4	3	1	4	1.74	4.18
4	3	1	4	1.7	4.13
4	3	1	4	1.63	4.47
4	3	1	4	0	5.81
4	3	1	4	1.57	4.01
4	3	1	3	1.78	4.16
4	3	1	3	1.8	3.29
4	4	1	2	0	4.64
4	4	1	2	0	5.5
4	4	1	2	0	2.52
4	4	1	2	0	2.41
4	4	1	2	0	2.37
4	4	1	1	0	1.72
4	4	1	1	1.4	2.39
4	4	1	1	1.4	2.92
4	4	1	1	1.44	4.37
4	4	1	1	0	0
4	4	1	4	0	0
4	4	1	4	0	0
4	4	1	4	0.7	3.58
4	4	1	4	0.4	4.91
4	4	1	4	1.24	4.77
4	4	1	3	1.35	3.73
4	4	1	3	1.1	4.18
4	4	2	2	0	1.27
4	4	2	2	0	0
4	4	2	2	0	1.26
4	4	2	2	0	1.23
4	4	2	2	0	1.61
4	4	2	1	1.44	1.96
4	4	2	1	0	0
4	4	2	1	0	0
4	4	2	1	0	0
4	4	2	1	0	0
4	4	2	4	1.1	1.22
4	4	2	4	1.35	1.37
4	4	2	4	0	0
4	4	2	4	0	0
4	4	2	4	1.24	1.97
4	4	2	3	0.88	2.39
4	4	2	3	1	1.91
4	5	1	2	0.7	1.74
4	5	1	2	0.7	2.29
4	5	1	2	0	1.98
4	5	1	2	0	2.59
4	5	1	2	0	2.33
4	5	1	1	0	0
4	5	1	1	0	0
4	5	1	1	2.01	2.83
4	5	1	1	0	0
4	5	1	1	0	0
4	5	1	4	2.21	3.56
4	5	1	4	2.01	2.7
4	5	1	4	2.31	2.79
4	5	1	4	2.18	3.78
4	5	1	4	2.12	3.07
4	5	1	3	0	1.79
4	5	1	3	0	1.42
4	5	2	2	0.7	1.84
4	5	2	2	2.05	2.86
4	5	2	2	0	0
4	5	2	2	0.4	2.07
4	5	2	2	1.1	2.41
4	5	2	1	0	0
4	5	2	1	0	0
4	5	2	1	0	0
4	5	2	1	0	0
4	5	2	1	0	0
4	5	2	4	2.96	2.58
4	5	2	4	0	0
4	5	2	4	1.24	1.79
4	5	2	4	1.8	2.61
4	5	2	4	1.18	2.94
4	5	2	3	2.25	3.62
4	5	2	3	1.68	3.06
4	6	1	2	0	5.44
4	6	1	2	0	4.03
4	6	1	2	0	4.35
4	6	1	2	0	2.33
4	6	1	2	0	0
4	6	1	1	0	0
4	6	1	1	2.96	2.06
4	6	1	1	0	0
4	6	1	1	0	0
4	6	1	1	2.02	2.45
4	6	1	4	1.3	4.2
4	6	1	4	0	0
4	6	1	4	0	0
4	6	1	4	0	0
4	6	1	4	0	0
4	6	1	3	0.4	3.85
4	6	1	3	0	3.63
4	6	2	2	0.4	3.42
4	6	2	2	0	2.08
4	6	2	2	0	2.57
4	6	2	2	1.24	2.59
4	6	2	2	2.15	4.55
4	6	2	1	0	0
4	6	2	1	0	0
4	6	2	1	1.35	2.28
4	6	2	1	0	0
4	6	2	1	0	0
4	6	2	4	0	0
4	6	2	4	0	0
4	6	2	4	0.88	3.61
4	6	2	4	1.88	3.87
4	6	2	4	1.97	4.64
4	6	2	3	1.92	3.15
4	6	2	3	1.57	3.86
4	7	1	2	0	3.4
4	7	1	2	0	2.08
4	7	1	2	0	1.78
4	7	1	2	0	2.13
4	7	1	2	0	1.62
4	7	1	1	2.16	1.66
4	7	1	1	1.3	1.68
4	7	1	1	0	0
4	7	1	1	1.1	2.18
4	7	1	1	1.63	3.55
4	7	1	4	2.2	1.63
4	7	1	4	0	2
4	7	1	4	0.4	1.79
4	7	1	4	0	0
4	7	1	4	0	0
4	7	1	3	0	0
4	7	1	3	0	1.84
4	7	2	2	0	2.93
4	7	2	2	0	3.61
4	7	2	2	0	1.32
4	7	2	2	0	1.54
4	7	2	2	0	1.49
4	7	2	1	0	0
4	7	2	1	1	1.35
4	7	2	1	0	0
4	7	2	1	0	0
4	7	2	1	0	0
4	7	2	4	1.24	2.28
4	7	2	4	0	3.52
4	7	2	4	1.1	2.64
4	7	2	4	1.4	1.89
4	7	2	4	1.35	2.2
4	7	2	3	1.74	3.7
4	7	2	3	0	2.46
4	8	1	2	0	1.77
4	8	1	2	0	2.46
4	8	1	2	0	0
4	8	1	2	0	2.13
4	8	1	2	0	0
4	8	1	1	0	1.92
4	8	1	1	1.44	2.75
4	8	1	1	0	1.9
4	8	1	1	0	0
4	8	1	1	0	0
4	8	1	4	1.72	1.76
4	8	1	4	0	4.85
4	8	1	4	0	0
4	8	1	4	2.28	2.13
4	8	1	4	2.3	2.94
4	8	1	3	0	3.27
4	8	1	3	0	2.16
4	8	2	2	0	2.53
4	8	2	2	0	1.49
4	8	2	2	0	0
4	8	2	2	0	0
4	8	2	2	0	0
4	8	2	1	0	3.44
4	8	2	1	0	2.51
4	8	2	1	0	2.4
4	8	2	1	0	0
4	8	2	1	0	0
4	8	2	4	0.4	3.04
4	8	2	4	0	0
4	8	2	4	0	0
4	8	2	4	0	3.4
4	8	2	4	0	0
4	8	2	3	0	3.49
4	8	2	3	0	3.01
4	9	1	2	0	2.63
4	9	1	2	0	1.66
4	9	1	2	0	1.6
4	9	1	2	0	1.9
4	9	1	2	0	1.92
4	9	1	1	0.7	2.76
4	9	1	1	1.18	1.68
4	9	1	1	1.93	1.82
4	9	1	1	0	0
4	9	1	1	0	1.87
4	9	1	4	0	1.63
4	9	1	4	1.88	2.41
4	9	1	4	3.18	2.1
4	9	1	4	1.3	4.38
4	9	1	4	0.88	2.12
4	9	1	3	0	3.38
4	9	1	3	0	2.09
4	9	2	2	0	2.25
4	9	2	2	0	0
4	9	2	2	0	3.49
4	9	2	2	0	1.7
4	9	2	2	0	0
4	9	2	1	0	1.15
4	9	2	1	0	2.89
4	9	2	1	0	0
4	9	2	1	0	0
4	9	2	1	0	2.45
4	9	2	4	0	0
4	9	2	4	1.51	2.79
4	9	2	4	0	3.39
4	9	2	4	0	0
4	9	2	4	0	0
4	9	2	3	0	2.51
4	9	2	3	1.35	3.1
4	9	3	2	0	3.47
4	9	3	2	0	3.39
4	9	3	2	0	1.69
4	9	3	2	0	1.85
4	9	3	2	0	1.89
4	9	3	1	0.4	2.65
4	9	3	1	0	0
4	9	3	1	0	0
4	9	3	1	0	0
4	9	3	1	0	0
4	9	3	4	0.4	3.57
4	9	3	4	0	3.84
4	9	3	4	0	1.94
4	9	3	4	0	3.45
4	9	3	4	0	4.98
4	9	3	3	1.18	3.18
4	9	3	3	1.44	3.47
4	10	1	2	0	2.51
4	10	1	2	0	2.5
4	10	1	2	0	2.33
4	10	1	2	0	0
4	10	1	2	0	1.78
4	10	1	1	0	0
4	10	1	1	0.88	3.5
4	10	1	1	0	0
4	10	1	1	0	0
4	10	1	1	0	2.34
4	10	1	4	0	0
4	10	1	4	0.88	4.39
4	10	1	4	0	0
4	10	1	4	3.1	2.52
4	10	1	4	0	0
4	10	1	3	0	2.42
4	10	1	3	0	2.39
4	10	2	2	0.88	2.24
4	10	2	2	0	2.5
4	10	2	2	0	1.34
4	10	2	2	0	0
4	10	2	2	0	0
4	10	2	1	0	3.47
4	10	2	1	0	0.15
4	10	2	1	0.4	2.09
4	10	2	1	0	0
4	10	2	1	0	1.61
4	10	2	4	0	0
4	10	2	4	0	0
4	10	2	4	0	0
4	10	2	4	0	0
4	10	2	4	1	3.09
4	10	2	3	0	3.18
4	10	2	3	0	2.39
4	10	3	2	0	0
4	10	3	2	0	1.95
4	10	3	2	0	1.91
4	10	3	2	0	1.31
4	10	3	2	0	2.41
4	10	3	1	0	0
4	10	3	1	0	0
4	10	3	1	0	0
4	10	3	1	0	0
4	10	3	1	0	0
4	10	3	4	1	1.89
4	10	3	4	0	0
4	10	3	4	1.24	1.58
4	10	3	4	2.15	2
4	10	3	4	1.1	1.28
4	10	3	3	0	2.06
4	10	3	3	0	2.03
4	11	1	2	0	2.31
4	11	1	2	0	2.84
4	11	1	2	0	1.71
4	11	1	2	0	1.87
4	11	1	2	0	0
4	11	1	1	1.35	3.68
4	11	1	1	1.54	0
4	11	1	1	2.07	0
4	11	1	1	1.92	0
4	11	1	1	0	0
4	11	1	4	1.7	5.09
4	11	1	4	1.86	1.85
4	11	1	4	0	2.81
4	11	1	4	0	2.52
4	11	1	4	0.7	0
4	11	1	3	0	2.45
4	11	1	3	0	2.92
4	11	2	2	0	0
4	11	2	2	0	0
4	11	2	2	0	1.87
4	11	2	2	0	2.22
4	11	2	2	0	2.87
4	11	2	1	0	2.56
4	11	2	1	0	0
4	11	2	1	0	0
4	11	2	1	0	0
4	11	2	1	0	0
4	11	2	4	1.89	0
4	11	2	4	0	3.39
4	11	2	4	1.3	2.85
4	11	2	4	1	2.6
4	11	2	4	1.18	0
4	11	2	3	0	2.4
4	11	2	3	0	1.44
4	11	3	2	0	2.14
4	11	3	2	0	2.04
4	11	3	2	0	2.52
4	11	3	2	0	1
4	11	3	2	0	0.61
4	11	3	1	0	0
4	11	3	1	0	0
4	11	3	1	0	0.93
4	11	3	1	0	2.74
4	11	3	1	1.8	0
4	11	3	4	1.18	0
4	11	3	4	1.24	3.14
4	11	3	4	0	4.48
4	11	3	4	1.9	2.76
4	11	3	4	2.35	2.58
4	11	3	3	0	0
4	11	3	3	0	1.56
4	12	2	2	0	-2.05
4	12	2	2	0	1.58
4	12	2	2	0	3.19
4	12	2	2	0	3
4	12	2	2	0	1.52
4	12	2	1	0	3.22
4	12	2	1	0	2.69
4	12	2	1	0	2.72
4	12	2	1	0	3.53
4	12	2	1	0	2.69
4	12	2	4	0.7	0
4	12	2	4	0.88	0
4	12	2	4	0.88	0
4	12	2	4	0	2.76
4	12	2	4	0.88	2.27
4	12	2	3	0	1.79
4	12	2	3	0	2.42
4	12	3	2	0	0
4	12	3	2	0	2.15
4	12	3	2	0	1.43
4	12	3	2	0	3.06
4	12	3	2	0	3.28
4	12	3	1	0	2.48
4	12	3	1	0	2.56
4	12	3	1	0	1.55
4	12	3	1	0	3.19
4	12	3	1	0	0
4	12	3	4	0	2.65
4	12	3	4	0	3.79
4	12	3	4	1.54	0
4	12	3	4	1	3.33
4	12	3	4	0	3.21
4	12	3	3	0	3.01
4	12	3	3	0	2.24
4	13	2	2	0	2.37
4	13	2	2	0	1.77
4	13	2	2	0	3.53
4	13	2	2	0	0
4	13	2	2	0	1.81
4	13	2	1	0	0
4	13	2	1	0	0
4	13	2	1	0	2.17
4	13	2	1	0	3.19
4	13	2	1	0	0
4	13	2	4	1.24	0
4	13	2	4	1.1	1.94
4	13	2	4	0	0
4	13	2	4	0	3.96
4	13	2	4	0	0.59
4	13	2	3	0	2.32
4	13	2	3	1.1	2.65
4	13	3	2	0	0
4	13	3	2	0	2.77
4	13	3	2	0	2.41
4	13	3	2	0	1.4
4	13	3	2	0	0
4	13	3	1	0	0
4	13	3	1	0	1.86
4	13	3	1	0	2.02
4	13	3	1	0	1.26
4	13	3	1	0	2.25
4	13	3	4	0	2.32
4	13	3	4	0	0
4	13	3	4	0	0
4	13	3	4	0.88	2.28
4	13	3	4	1.24	0
4	13	3	3	0	0
4	13	3	3	0	0
4	14	3	2	0	2.01
4	14	3	2	0	2.12
4	14	3	2	0	2.53
4	14	3	2	0	3.52
4	14	3	2	0	2.22
4	14	3	1	0	1.65
4	14	3	1	0	2.36
4	14	3	1	0	1.81
4	14	3	1	0	1.95
4	14	3	1	0	2.76
4	14	3	4	1.4	0
4	14	3	4	1.18	0
4	14	3	4	0	1.35
4	14	3	4	1	0
4	14	3	4	0	2.07
4	14	3	3	0	1.26
4	14	3	3	1	2.36
4	15	3	2	0	0
4	15	3	2	0	2.12
4	15	3	2	0	1.5
4	15	3	2	0	3
4	15	3	2	0	2.51
4	15	3	1	0	2.35
4	15	3	1	0	2.37
4	15	3	1	0	0
4	15	3	1	0	2.33
4	15	3	1	0	1.03
4	15	3	4	0	0
4	15	3	4	0	1.75
4	15	3	4	0	1.14
4	15	3	4	0	0
4	15	3	4	0	1.42
4	15	3	3	0	2.5
4	15	3	3	0	0
4	16	3	2	0	2.2
4	16	3	2	0	2.49
4	16	3	2	0	2.33
4	16	3	2	0	2.15
4	16	3	2	0	1.66
4	16	3	1	0	0
4	16	3	1	0	2.23
4	16	3	1	0	1.85
4	16	3	1	0	0
4	16	3	1	0	2.04
4	16	3	4	0	0
4	16	3	4	0	0.09
4	16	3	4	0	2.78
4	16	3	4	0	1.41
4	16	3	4	0	0
4	16	3	3	0	0
4	16	3	3	0	1.24
4	17	3	2	0	2.63
4	17	3	2	0	3.18
4	17	3	2	0	3.83
4	17	3	2	0	2.91
4	17	3	2	0	2.7
4	17	3	1	0	0
4	17	3	1	0	0
4	17	3	1	0	0
4	17	3	1	0	0
4	17	3	1	0	2.54
4	17	3	4	0	0
4	17	3	4	0	4.12
4	17	3	4	0	2.99
4	17	3	4	0	3.76
4	17	3	4	0	2.16
4	17	3	3	0	0
4	17	3	3	0	2.16

## Sheet: tObs
0
1
2
3
4
5
6
7
8
9
10
11
12
13
14
15
16
17
18
19
20
21
22
23
24

## Sheet: tEC
3
8
3
8
4
5
8
4
6
9

## Sheet: chalOut
1
0
1
1
0
1
1
0
1
1

## Sheet: tC
0
0
2
2
0
0
2
2
0
0
2
2
0
0
2
2

## Sheet: N
0	0	0	0	0	0	0	0	0	0	0	0	0	0	0	0
2.15	0	NaN	NaN	0	0	NaN	NaN	2.54	1.1	NaN	NaN	1.8	0.88	NaN	NaN
2.92	2.99	0.7	0	0	0	0	0	3.24	3.2	0	0	3.2	3.89	0	0
1.1	1.1	0	0	0	1.24	0	0	3	2.95	0.7	0	2.83	2.94	0	0
NaN	NaN	0	0	NaN	NaN	0	0	NaN	NaN	3.27	1.6	NaN	NaN	0	0
NaN	NaN	0	0	NaN	NaN	0	2.74	NaN	NaN	3.14	0.88	NaN	NaN	1.88	1.18
NaN	NaN	0	1.98	NaN	NaN	2.35	0	NaN	NaN	2.1	0.88	NaN	NaN	2.25	2.21
NaN	NaN	0	0	NaN	NaN	1.83	2	NaN	NaN	0.7	1.3	NaN	NaN	1.61	3.1
NaN	NaN	0	0	NaN	NaN	1.1	1.24	NaN	NaN	0.7	3.15	NaN	NaN	0	0
NaN	NaN	NaN	NaN	NaN	NaN	NaN	NaN	NaN	NaN	NaN	NaN	NaN	NaN	0	0
NaN	NaN	NaN	NaN	NaN	NaN	NaN	NaN	NaN	NaN	NaN	NaN	NaN	NaN	NaN	NaN
NaN	NaN	NaN	NaN	NaN	NaN	NaN	NaN	NaN	NaN	NaN	NaN	NaN	NaN	NaN	NaN
NaN	NaN	NaN	NaN	NaN	NaN	NaN	NaN	NaN	NaN	NaN	NaN	NaN	NaN	NaN	NaN
NaN	NaN	NaN	NaN	NaN	NaN	NaN	NaN	NaN	NaN	NaN	NaN	NaN	NaN	NaN	NaN
NaN	NaN	NaN	NaN	NaN	NaN	NaN	NaN	NaN	NaN	NaN	NaN	NaN	NaN	NaN	NaN
NaN	NaN	NaN	NaN	NaN	NaN	NaN	NaN	NaN	NaN	NaN	NaN	NaN	NaN	NaN	NaN
NaN	NaN	NaN	NaN	NaN	NaN	NaN	NaN	NaN	NaN	NaN	NaN	NaN	NaN	NaN	NaN
NaN	NaN	NaN	NaN	NaN	NaN	NaN	NaN	NaN	NaN	NaN	NaN	NaN	NaN	NaN	NaN
NaN	NaN	NaN	NaN	NaN	NaN	NaN	NaN	NaN	NaN	NaN	NaN	NaN	NaN	NaN	NaN
NaN	NaN	NaN	NaN	NaN	NaN	NaN	NaN	NaN	NaN	NaN	NaN	NaN	NaN	NaN	NaN
NaN	NaN	NaN	NaN	NaN	NaN	NaN	NaN	NaN	NaN	NaN	NaN	NaN	NaN	NaN	NaN
NaN	NaN	NaN	NaN	NaN	NaN	NaN	NaN	NaN	NaN	NaN	NaN	NaN	NaN	NaN	NaN
NaN	NaN	NaN	NaN	NaN	NaN	NaN	NaN	NaN	NaN	NaN	NaN	NaN	NaN	NaN	NaN
NaN	NaN	NaN	NaN	NaN	NaN	NaN	NaN	NaN	NaN	NaN	NaN	NaN	NaN	NaN	NaN
NaN	NaN	NaN	NaN	NaN	NaN	NaN	NaN	NaN	NaN	NaN	NaN	NaN	NaN	NaN	NaN

## Sheet: O
0	0	0	0	0	0	0	0	0	0	0	0	0	0	0	0
2.15	1.81	NaN	NaN	1.74	5.15	NaN	NaN	2.3	3.04	NaN	NaN	3.86	4.12	NaN	NaN
2.9	3	0	0	2.19	3.31	0	0	2.05	3.37	0	0	2.98	3.65	0	0
0	0	0.88	1.83	1.24	1.35	0	0	3.09	3.19	0	0	2.3	2.74	0	0
NaN	NaN	0	0	NaN	NaN	0	0	NaN	NaN	4.35	0	NaN	NaN	0.88	2.13
NaN	NaN	2.18	2.51	NaN	NaN	3.74	3.76	NaN	NaN	3.15	2.03	NaN	NaN	3.97	2.7
NaN	NaN	0	0	NaN	NaN	3.16	2.44	NaN	NaN	1.99	0	NaN	NaN	3.17	2.88
NaN	NaN	0	0	NaN	NaN	2.93	2.68	NaN	NaN	1	3.36	NaN	NaN	1.96	2.54
NaN	NaN	0	0	NaN	NaN	1.7	0	NaN	NaN	0.88	2.8	NaN	NaN	1.36	1.1
NaN	NaN	NaN	NaN	NaN	NaN	NaN	NaN	NaN	NaN	NaN	NaN	NaN	NaN	1.35	1.18
NaN	NaN	NaN	NaN	NaN	NaN	NaN	NaN	NaN	NaN	NaN	NaN	NaN	NaN	NaN	NaN
NaN	NaN	NaN	NaN	NaN	NaN	NaN	NaN	NaN	NaN	NaN	NaN	NaN	NaN	NaN	NaN
NaN	NaN	NaN	NaN	NaN	NaN	NaN	NaN	NaN	NaN	NaN	NaN	NaN	NaN	NaN	NaN
NaN	NaN	NaN	NaN	NaN	NaN	NaN	NaN	NaN	NaN	NaN	NaN	NaN	NaN	NaN	NaN
NaN	NaN	NaN	NaN	NaN	NaN	NaN	NaN	NaN	NaN	NaN	NaN	NaN	NaN	NaN	NaN
NaN	NaN	NaN	NaN	NaN	NaN	NaN	NaN	NaN	NaN	NaN	NaN	NaN	NaN	NaN	NaN
NaN	NaN	NaN	NaN	NaN	NaN	NaN	NaN	NaN	NaN	NaN	NaN	NaN	NaN	NaN	NaN
NaN	NaN	NaN	NaN	NaN	NaN	NaN	NaN	NaN	NaN	NaN	NaN	NaN	NaN	NaN	NaN
NaN	NaN	NaN	NaN	NaN	NaN	NaN	NaN	NaN	NaN	NaN	NaN	NaN	NaN	NaN	NaN
NaN	NaN	NaN	NaN	NaN	NaN	NaN	NaN	NaN	NaN	NaN	NaN	NaN	NaN	NaN	NaN
NaN	NaN	NaN	NaN	NaN	NaN	NaN	NaN	NaN	NaN	NaN	NaN	NaN	NaN	NaN	NaN
NaN	NaN	NaN	NaN	NaN	NaN	NaN	NaN	NaN	NaN	NaN	NaN	NaN	NaN	NaN	NaN
NaN	NaN	NaN	NaN	NaN	NaN	NaN	NaN	NaN	NaN	NaN	NaN	NaN	NaN	NaN	NaN
NaN	NaN	NaN	NaN	NaN	NaN	NaN	NaN	NaN	NaN	NaN	NaN	NaN	NaN	NaN	NaN
NaN	NaN	NaN	NaN	NaN	NaN	NaN	NaN	NaN	NaN	NaN	NaN	NaN	NaN	NaN	NaN

[truncated: 2 more sheets: E, Survival_qPCR]
